# Supplementary material for: Isolation, Identification and Function of Pichia anomala AR2016 and Its Effects on the Growth and Health of Weaned Pigs
Source: Animals (Basel). 2021 Apr 20;11(4):1179. doi: 10.3390/ani11041179 (PMC8074749; doi:10.3390/ani11041179)
Supplement: Supplementary file 1 [file animals-11-01179-s001.zip]

Archive with 1 entries (1 files):
- animals-1159967-supplementary.pdf
